# Supplementary material for: Are There Gender Differences in the Benefits of Multidisciplinary Care in Patients with Heart Failure? Results from the UMIPIC Program
Source: J Clin Med. 2025 Aug 17;14(16):5818. doi: 10.3390/jcm14165818 (PMC12387713; doi:10.3390/jcm14165818)
Supplement: Supplementary file 1 [file jcm-14-05818-s001.zip]

Archive with 1 entries (1 files):
- jcm-3790438-supplementary.png
